# Supplementary material for: Effects of Stocking Density and Pre-Slaughter Handling on the Fillet Quality of Largemouth Bass (Micropterus salmoides): Implications for Fish Welfare
Source: Foods. 2024 May 10;13(10):1477. doi: 10.3390/foods13101477 (PMC11120225; doi:10.3390/foods13101477)
Supplement: Supplementary file 1 [file foods-13-01477-s001.zip]

Archive with 1 entries (1 files):
- foods-2979777-supplementary.pdf
